# Supplementary material for: Changes in Core Temperature of Cyan-Shank Partridge Chickens Exposed to Continuously Increased Ambient Temperature at Different Relative Humidity Levels
Source: Animals (Basel). 2025 Mar 13;15(6):820. doi: 10.3390/ani15060820 (PMC11939733; doi:10.3390/ani15060820)
Supplement: Supplementary file 1 [file animals-15-00820-s001.zip]

Archive with 1 entries (1 files):
- animals-3506071-supplementary.pdf
